# Supplementary material for: Genomic signatures of population isolation in an endangered European rodent
Source: BMC Genomics. 2026 May 18;27:483. doi: 10.1186/s12864-026-12950-1 (PMC13185252; doi:10.1186/s12864-026-12950-1)
Supplement: Supplementary file 2 — Supplementary Material 2. [file 12864_2026_12950_MOESM2_ESM.csv]

Table S1: Sample metadata
Metadata for analyzed samples, including the sample identification number (ID), date the sample was collected (SampleDate), location where the sample was collected (Country, State, latitude, longitude),
a priori assignment for genomic analysis (Population, Region), frequency of missing SNPs (%miss), and per sample mean read depth (depth).
ID	SampleDate	Country	State	Population	Region	latitude	longitude	%miss	depth
G190088CH	20180621	Switzerland	Kanton Bern	Central	East	7.89293	46.55946	0.48	7.03
G190114BW	20190611	Deutschland	Baden-Württemberg	Central	East	8.222381	48.568138	0.17	10.16
G190155BW	20190526	Deutschland	Baden-Württemberg	Central	East	8.131166	48.333321	0.26	9.14
G200243BW	20200822	Deutschland	Baden-Württemberg	Central	East	8.08727	47.855701	0.03	18.23
G200262BY	20200826	Deutschland	Bayern	Central	East	10.24143	47.340099	0.06	14.24
G200263BY	20200826	Deutschland	Bayern	Central	East	10.23468	47.344608	0.05	14.80
G190074NI	20150417	Deutschland	Niedersachsen	Harz	East	10.58857	51.886372	0.26	9.74
G190075ST	20150620	Deutschland	Sachsen-Anhalt	Harz	East	10.69652	51.77211	0.32	9.87
G190076NI	20180827	Deutschland	Niedersachsen	Harz	East	10.5657	51.696739	0.07	14.36
G190109ST	20190604	Deutschland	Sachsen-Anhalt	Harz	East	10.47732	51.7001	0.55	6.93
G200019NI	20161201	Deutschland	Niedersachsen	Harz	East	10.46327	51.71114	0.08	13.79
G200020NI	20200213	Deutschland	Niedersachsen	Harz	East	10.8071	51.770432	0.04	17.42
G200258ST	20200601	Deutschland	Sachsen-Anhalt	Harz	East	10.694515	51.781395	0.20	11.75
G200281NI	20201207	Deutschland	Niedersachsen	Harz	East	10.35923	51.8078	0.06	15.11
G210003NI	20200531	Deutschland	Niedersachsen	Harz	East	10.44728	51.80347	0.04	17.50
G210005NI	20201006	Deutschland	Niedersachsen	Harz	East	10.69489	51.72494	0.03	17.73
G210007NI	20200908	Deutschland	Niedersachsen	Harz	East	10.33645	51.80704	0.03	18.93
G210008NI	20200827	Deutschland	Niedersachsen	Harz	East	10.69212	51.76646	0.05	16.89
G200108BY	20200714	Deutschland	Bayern	Fichtel	East	11.99745	50.008049	0.03	17.93
G200109BY	20200712	Deutschland	Bayern	Fichtel	East	11.92976	50.147678	0.04	15.56
G200110BY	20200724	Deutschland	Bayern	Fichtel	East	11.85342	50.052471	0.03	18.32
G200111BY	20200725	Deutschland	Bayern	Fichtel	East	11.85425	50.02063	0.03	18.67
G200252BY	20200503	Deutschland	Bayern	Fichtel	East	11.8847	50.101471	0.08	14.33
G190005BE	20130622	Belgium	Neerijse	Fichtel	East	4.610016	50.826523	0.39	8.93
G190006BE	20160902	Belgium	Bekkevoort	Fichtel	East	4.962303	50.94944	0.45	8.65
G190154BE	20190308	Belgium	Voeren	Fichtel	East	5.797766	50.748653	0.10	12.39
G190093RP	20130918	Deutschland	Rheinland-Pfalz	Middle Rhine	Rhine Valley	7.453889	50.284168	0.18	11.41
G190096RP	20190509	Deutschland	Rheinland-Pfalz	Middle Rhine	Rhine Valley	7.82757	50.465511	0.06	13.03
G190098RP	20181203	Deutschland	Rheinland-Pfalz	Middle Rhine	Rhine Valley	7.173533	50.394524	0.05	13.91
G190099RP	20180826	Deutschland	Rheinland-Pfalz	Middle Rhine	Rhine Valley	7.58709	50.373482	0.02	21.58
G190100RP	20180712	Deutschland	Rheinland-Pfalz	Middle Rhine	Rhine Valley	7.58709	50.373482	0.10	12.05
G190101RP	20180814	Deutschland	Rheinland-Pfalz	Middle Rhine	Rhine Valley	7.315148	50.331234	0.03	15.60
G190102RP	20180607	Deutschland	Rheinland-Pfalz	Middle Rhine	Rhine Valley	7.531429	50.369041	0.05	13.73
G190105RP	20170817	Deutschland	Rheinland-Pfalz	Middle Rhine	Rhine Valley	7.181969	50.310883	0.15	10.70
G190108RP	20170827	Deutschland	Rheinland-Pfalz	Middle Rhine	Rhine Valley	7.205843	50.327461	0.06	13.81
G190028RP	20171101	Deutschland	Rheinland-Pfalz	Rhine-Main	Rhine Valley	8.11606	49.842361	0.07	12.78
G190032RP	20180706	Deutschland	Rheinland-Pfalz	Rhine-Main	Rhine Valley	7.87313	49.844021	0.04	14.62
G190033RP	20170628	Deutschland	Rheinland-Pfalz	Rhine-Main	Rhine Valley	8.26625	49.974491	0.02	18.98
G190035HE	20180804	Deutschland	Hessen	Rhine-Main	Rhine Valley	8.57703	50.202549	0.11	12.64
G190041HE	20170726	Deutschland	Hessen	Rhine-Main	Rhine Valley	8.50943	50.080231	0.09	13.57
G190042HE	20180409	Deutschland	Hessen	Rhine-Main	Rhine Valley	8.23976	50.07822	0.08	14.17
G190045RP	20180830	Deutschland	Rheinland-Pfalz	Rhine-Main	Rhine Valley	7.9046	49.96674	0.06	12.89
G190046HE	20180807	Deutschland	Hessen	Rhine-Main	Rhine Valley	8.46964	50.06427	0.10	12.30
G190047HE	20180809	Deutschland	Hessen	Rhine-Main	Rhine Valley	8.24111	50.064899	0.08	12.42
G190048RP	20160820	Deutschland	Rheinland-Pfalz	Rhine-Main	Rhine Valley	8.26687	49.769081	0.02	17.96
G190049RP	20160822	Deutschland	Rheinland-Pfalz	Rhine-Main	Rhine Valley	7.87313	49.844021	0.04	14.78
G190055RP	20160823	Deutschland	Rheinland-Pfalz	Rhine-Main	Rhine Valley	7.87313	49.844021	0.04	15.38
G190058HE	20160817	Deutschland	Hessen	Rhine-Main	Rhine Valley	8.35517	50.04364	0.06	13.02
G190060HE	20160923	Deutschland	Hessen	Rhine-Main	Rhine Valley	8.1963	50.044601	0.08	12.39
G190165NW	20190712	Deutschland	Nordrhein-Westfalen	Lower Rhine	Rhine Valley	7.05642	50.73518	0.06	14.33
G200088NW	20200401	Deutschland	Nordrhein-Westfalen	Lower Rhine	Rhine Valley	7.08829	50.643559	0.03	17.59
G200090NW	20200513	Deutschland	Nordrhein-Westfalen	Lower Rhine	Rhine Valley	6.96583	50.888691	0.02	17.92
G200091NW	20200401	Deutschland	Nordrhein-Westfalen	Lower Rhine	Rhine Valley	7.08829	50.643559	0.14	12.53
G200093NW	20190622	Deutschland	Nordrhein-Westfalen	Lower Rhine	Rhine Valley	6.99053	50.608669	0.03	19.67
G200098NW	20190704	Deutschland	Nordrhein-Westfalen	Lower Rhine	Rhine Valley	7.04196	50.92704	0.07	24.49
G200251NW	20200723	Deutschland	Nordrhein-Westfalen	Lower Rhine	Rhine Valley	6.98365	50.608212	0.26	10.09
G210001NW	20200718	Deutschland	Nordrhein-Westfalen	Lower Rhine	Rhine Valley	6.97914	50.96926	0.06	16.94
G210010NW	20200909	Deutschland	Nordrhein-Westfalen	Lower Rhine	Rhine Valley	6.8832	50.94531	0.06	14.99
G210011NW	20200923	Deutschland	Nordrhein-Westfalen	Lower Rhine	Rhine Valley	7.01662	50.63748	0.04	16.10
G190054RP	20170723	Deutschland	Rheinland-Pfalz	Mosel	Rhine Valley	6.63714	49.749989	0.04	16.10
G190072LU	20190101	Luxemburg	Luxemburg	Mosel	Rhine Valley	6.28014	49.50782	0.02	18.15
G190073LU	20190101	Luxemburg	Ettelbrück	Mosel	Rhine Valley	6.08656	49.858582	0.15	11.13
G200030LU	20111107	Luxemburg	Grevenmacher	Mosel	Rhine Valley	6.43344	49.659431	0.16	11.20
G200222RP	20200916	Deutschland	Rheinland-Pfalz	Mosel	Rhine Valley	6.640273	49.689468	0.02	18.03
G200225RP	20200428	Deutschland	Rheinland-Pfalz	Mosel	Rhine Valley	6.719236	49.698505	0.03	18.97
G200246RP	20200413	Deutschland	Rheinland-Pfalz	Mosel	Rhine Valley	7.05487	49.919521	0.08	14.19
